# Supplementary material for: Development of a questionnaire for problematic social networking sites use: Ensuring content validity through Delphi methodology
Source: PLoS One. 2025 Mar 10;20(3):e0315442. doi: 10.1371/journal.pone.0315442 (PMC11892839; doi:10.1371/journal.pone.0315442)
Supplement: S1 File — (XLSX) [file pone.0315442.s001.xlsx]

## Sheet: round1
	Domain / items		p1	p2	p3	p4	p5	p6	p7	p8	p9	p10	p11	p12	p13	p14	p15	p16	M	SD	CVR	Stability	Consensus	Revisions based on open-ended comments
	Domain																		3.72	0.49	0.91	0.14	0.9
	Addiction domain (5 sub-domains)
	1	Mood modification	3	4	3	4	4	4	2	4	2	3	4	3	3	4	4	4	3.44	0.73	0.75	0.21	0.75	-
	2	Salience	4	4	4	4	4	4	4	4	3	4	4	3	4	3	4	4	3.81	0.4	1	0.1	1	-
	3	Tolerance	4	4	3	4	4	2	4	3	3	3	4	4	4	4	4	4	3.63	0.62	0.88	0.17	0.75	-
	4	Withdrawal	4	4	3	4	4	4	4	4	3	4	4	4	4	4	4	4	3.88	0.34	1	0.09	1	-
	5	Relapse	2	4	4	4	4	2	4	4	3	4	4	4	3	4	4	4	3.63	0.72	0.75	0.19	0.94	-
	Occupational problem domain (3 sub-domains)
	6	Education/work problems	4	4	3	4	4	4	4	3	2	4	3	3	3	3	4	3	3.88	0.34	1	0.09	1	-
	7	Health management issues	4	4	3	4	4	4	4	4	3	4	4	4	4	4	4	4	3.75	0.58	0.88	0.15	1	-
	8	Rest and sleep problems	4	4	3	4	3	2	4	4	3	3	4	3	3	3	4	4	3.88	0.34	1	0.09	1	-
	Social problem domain (3 sub-domains)
	9	SNS-centered social network	4	4	3	4	4	4	4	4	3	4	4	4	4	4	4	4	3.44	0.63	0.88	0.18	0.71
	10	Social comparison	4	4	3	4	4	4	4	4	2	4	4	3	4	4	4	4	3.88	0.34	1	0.09	1	-
	11	Peer-phubbing	4	4	3	4	4	4	4	4	3	4	4	4	4	4	4	4	3.44	0.63	0.88	0.18	0.71
	Item																		3.57	0.6	0.83	0.18	0.78
	Mood modification sub-domain
	1	I use SNS for a change of mood.	4	4	4	4	4	4	4	4	3	3	4	3	4	3	4	4	3.75	0.45	1	0.12	0.94	-
	2	I use SNS to forget about troublesome matters.	4	4	4	3	4	4	3	4	2	4	3	3	4	3	4	4	3.56	0.63	0.88	0.17	0.75	-
	3	I use SNS to reduce depression and anxiety.	4	4	4	4	4	4	3	4	3	4	4	3	4	3	4	4	3.75	0.45	1	0.12	0.94	-
	4	I use SNS to relieve personal stress.	4	2	4	4	4	4	3	4	2	4	3	2	3	3	3	4	3.31	0.79	0.63	0.23	0.71	Removed
	5	I feel comfortable while using SNS.	4	4	4	3	4	2	4	3	2	3	4	2	4	3	4	3	3.31	0.79	0.63	0.23	0.71	I use SNS to feel calm and stable.
	6	I feel confident while using SNS.	3	4	4	3	4	2	4	2	2	4	4	2	4	3	3	4	3.25	0.86	0.5	0.26	0.64	Removed
	7	I feel a sense of freedom while using SNS.	2	4	4	3	4	2	4	3	3	4	3	3	4	3	3	4	3.31	0.7	0.75	0.21	0.67	Removed
	Salience sub-domain
	8	I think about SNS even when I am not using it.	4	4	4	4	4	4	4	4	3	4	4	2	4	4	4	4	3.81	0.54	0.88	0.14	1	-
	9	I repeatedly think about things I saw on SNS.	3	4	4	4	4	4	4	3	2	4	4	4	4	4	3	4	3.69	0.6	0.88	0.16	0.94	-
	10	I find it difficult to resist the urge to use SNS.	4	4	4	4	4	4	4	4	3	4	4	4	4	4	4	4	3.94	0.25	1	0.06	1	-
	11	I frequently want to check SNS notifications while doing other tasks.	4	4	4	3	4	2	4	4	2	4	4	4	4	4	3	4	3.63	0.72	0.75	0.19	0.94	-
	12	I suddenly think about SNS even when I am concentrating on other activities.	4	4	4	4	4	3	4	4	3	3	4	3	3	3	3	3	3.5	0.52	1	0.14	0.71	Removed
	Tolerance sub-domain
	13	I increasingly feel the urge to use SNS.	4	4	4	4	4	1	3	3	2	3	3	4	4	3	4	3	3.31	0.87	0.75	0.26	0.71	Removed
	14	No matter how much I use SNS, I feel it's not enough.	2	4	4	4	4	3	4	3	3	3	4	4	4	4	4	4	3.63	0.62	0.88	0.17	0.75	-
	15	I use SNS longer than I intend to.	4	4	4	4	4	4	4	4	3	3	4	3	3	3	3	3	3.56	0.51	1	0.14	0.75	-
	16	I tell myself to stop using SNS, but I keep doing it.	4	4	3	4	4	1	3	3	2	4	4	4	3	3	4	4	3.38	0.89	0.75	0.25	0.75	-
	17	Once I start using SNS, I can't stop.	4	4	3	4	4	4	3	4	3	3	3	4	4	4	4	4	3.69	0.48	1	0.13	0.75	-
	18	I spend more and more time on SNS.	4	4	4	4	4	1	3	3	3	3	3	4	4	3	4	3	3.38	0.81	0.88	0.23	0.71	Removed
	19	I spend the majority of my day on SNS.	4	4	4	4	4	3	3	3	3	4	4	2	3	3	4	3	3.44	0.63	0.88	0.18	0.71	I spend more and more time on SNS.
	Withdrawal sub-domain
	20	I feel anxious and restless when I reduce or stop using SNS.	4	4	4	4	4	4	4	4	3	4	4	4	4	4	4	4	3.94	0.25	1	0.06	1	-
	21	I feel irritated when I reduce or stop using SNS.	3	4	4	4	4	4	4	4	3	3	4	4	4	4	4	4	3.81	0.4	1	0.1	1	-
	22	I feel a sense of panic when I stop or reduce my SNS usage.	2	4	2	4	4	2	4	4	2	3	4	4	4	4	4	4	3.44	0.89	0.5	0.25	0.69	Removed
	23	I find it difficult to cope when I stop or reduce my SNS usage.	3	4	3	4	4	2	4	4	2	3	4	3	4	3	4	3	3.38	0.72	0.75	0.21	0.71	Removed
	24	I get headaches when I reduce or stop using SNS.	3	4	4	4	4	2	4	4	3	3	4	4	4	4	3	4	3.63	0.62	0.88	0.17	0.75	-
	25	My appetite increases or decreases when I reduce or stop using SNS.	3	4	3	4	4	2	4	4	3	3	4	4	4	4	3	4	3.56	0.63	0.88	0.17	0.75	-
	Relapse sub-domain
	26	When I reduce my SNS usage, the urge to use it again increases.	3	4	4	4	4	3	4	4	3	3	4	3	3	3	4	3	3.5	0.52	1	0.14	0.71	I have tried to quit using SNS but find it difficult and end up using it again.
	27	I mostly fail in my attempts to quit using SNS.	3	4	4	4	4	2	4	4	2	3	4	3	3	3	4	3	3.38	0.72	0.75	0.21	0.71	When I quit SNS, I cannot resist the urge to use it again.
	28	It is difficult for me to reduce my SNS usage.	3	4	3	4	4	2	4	4	3	4	3	2	4	3	4	3	3.38	0.72	0.75	0.21	0.71	After quitting SNS, I find it hard to suppress the desire to use it when I see others using it.
	Education/work problems sub-domain
	29	I sometimes miss important academic or work-related tasks because of using SNS.	4	4	4	4	4	4	4	4	3	4	3	4	4	4	4	4	3.88	0.34	1	0.09	1	-
	30	My academic performance or work productivity declines due to SNS usage.	4	4	4	4	4	4	4	4	3	4	4	4	4	4	4	4	3.94	0.25	1	0.06	1	-
	31	I have had trouble focusing on my studies or work because of using SNS.	4	4	4	4	4	4	4	3	3	3	4	3	3	3	3	3	3.5	0.52	1	0.14	0.71	Removed
	32	Frequent thoughts about SNS disrupt my academic or work activities.	4	4	3	4	4	2	4	4	2	4	4	4	4	4	3	4	3.63	0.72	0.75	0.19	0.94	-
	33	I don't have time for my studies or work because I spend too much time on SNS.	3	4	4	4	4	3	4	4	3	4	3	4	4	4	4	4	3.75	0.45	1	0.12	0.94	-
	Health management issues sub-domain
	34	I check SNS as soon as I wake up.	4	1	2	4	4	1	2	4	3	4	1	2	4	4	3	4	2.94	1.24	0.25	0.41	0.43	Removed
	35	My excessive SNS use hinders the formation of healthy habits.	3	4	4	4	4	4	1	4	3	4	3	3	3	4	4	4	3.5	0.82	0.88	0.23	0.75	-
	36	I don't put down SNS even while walking or driving.	2	4	2	4	4	4	2	4	2	4	2	4	4	4	4	4	3.38	0.96	0.38	0.28	0.5	Removed
	37	I have experienced blurred vision due to excessive SNS use.	3	4	3	4	4	1	3	4	3	4	4	4	4	3	3	3	3.38	0.81	0.88	0.23	0.71	My excessive SNS use interferes with managing blurred vision and pain in my wrists/neck.
	38	I feel pain in my wrists or the back of my neck from excessive SNS use.	4	4	3	4	4	1	3	4	3	4	4	4	3	3	3	3	3.38	0.81	0.88	0.23	0.71	I have missed exercises because of using SNS.
	39	I feel fatigued due to excessive SNS use.	4	4	3	4	4	3	3	4	3	4	4	3	4	3	3	3	3.5	0.52	1	0.14	0.71	I have hastily eaten meals due to using SNS.
	Rest and sleep problem sub-domain
	40	I lack sleep because I spend too much time on SNS.	3	4	3	4	4	4	4	4	3	4	2	4	4	4	4	4	3.69	0.6	0.88	0.16	0.94	-
	41	I go to bed later because of using SNS.	4	4	3	4	4	4	4	4	3	4	4	4	4	4	4	4	3.88	0.34	1	0.09	1	-
	42	I don't get enough sleep due to using SNS.	3	4	3	4	4	4	4	4	3	4	3	4	3	3	3	3	3.5	0.52	1	0.14	0.71	My sleep patterns become irregular because of SNS.
	43	I check SNS as soon as I wake up.	3	4	2	4	4	1	1	4	2	4	4	2	4	3	3	4	3.06	1.12	0.38	0.36	0.43	Removed
	44	My excessive SNS use interferes with my rest.	3	3	3	4	4	1	2	3	3	3	2	4	4	4	3	3	3.06	0.85	0.63	0.27	0.67	I lack relaxation time due to using SNS.
	SNS-centered social network sub-domain
	45	I meet people more through SNS than in real life.	4	4	4	4	4	4	4	4	3	4	4	4	4	4	3	4	3.88	0.34	1	0.09	1	-
	46	I feel closer to my SNS friends than to my family or friends.	4	4	4	4	4	4	4	4	3	4	4	4	4	4	4	4	3.94	0.25	1	0.06	1	-
	47	I feel that my SNS friends understand me better than my family or friends do.	4	4	4	4	4	4	4	4	3	4	4	4	4	4	4	4	3.94	0.25	1	0.06	1	-
	Social comparison sub-domain
	48	I feel inferior when I see others' posts on SNS.	3	4	4	4	4	4	4	4	3	4	3	4	4	4	3	4	3.75	0.45	1	0.12	0.94	-
	49	People on SNS seem happier than me.	4	4	4	4	4	4	3	4	3	4	4	4	4	4	3	4	3.81	0.4	1	0.1	1	-
	50	I worry that my posts or comments will be ridiculed by others.	4	4	4	4	4	4	3	4	2	4	3	3	3	3	3	3	3.44	0.63	0.88	0.18	0.71	Removed
	51	If my posts get few reactions, I wonder if what I posted wasn't good.	3	4	4	4	4	4	3	4	3	4	4	4	4	3	3	4	3.69	0.48	1	0.13	0.75	-
	52	I feel lonely when I look at my own SNS posts and comments.	4	4	4	3	4	3	3	3	3	3	4	3	4	4	4	3	3.5	0.52	1	0.14	0.71	Removed
	Peer phubbing sub-domain
	53	I have missed parts of conversations with friends because I was using SNS.	4	4	3	3	4	4	4	4	3	4	4	3	3	3	3	3	3.5	0.52	1	0.14	0.71	Removed
	54	I have ignored what others were saying because I was using SNS.	4	4	3	3	4	4	4	4	2	4	4	4	4	4	3	4	3.69	0.6	0.88	0.16	0.94	-
	55	I have lost important relationships due to being overly absorbed in SNS.	4	4	4	3	4	4	4	4	3	4	4	4	4	4	4	4	3.88	0.34	1	0.09	1	-
	56	I don't have time to meet friends because of SNS.	3	4	3	3	4	4	4	4	3	4	3	4	4	3	3	3	3.5	0.52	1	0.14	0.71	Removed
	57	I spend less time with friends because of SNS usage.	4	4	3	4	4	2	4	4	3	4	4	4	4	4	3	4	3.69	0.6	0.88	0.16	0.94	-
	58	I have heard complaints from friends about my excessive SNS use.	4	4	4	4	4	3	4	4	2	4	3	3	3	3	3	3	3.44	0.63	0.88	0.18	0.71	Removed
	59	My use of SNS causes conflicts with my friends.	4	4	4	4	4	2	4	4	3	3	4	4	4	4	4	4	3.75	0.58	0.88	0.15	1	-

## Sheet: round2
	Domain / items		p1	p2	p3	p4	p5	p6	p7	p8	p9	p10	p11	p12	p13	p14	p15	p16	M	SD	CVR	Stability	Consensus	Revisions based on open-ended comments
	Domain																		3.71	0.46	0.99	0.12	0.88
	Addiction domain (5 sub-domains)
	1	Mood modification	4	4	3	4	4	4	3	4	4	3	3	3	3	4	3	4	3.56	0.51	1	0.14	0.75	-
	2	Salience	4	4	4	4	4	4	4	4	4	4	3	3	3	4	3	4	3.75	0.45	1	0.12	0.94	-
	3	Tolerance	4	4	4	4	4	4	4	4	3	4	3	3	3	4	4	4	3.75	0.45	1	0.12	0.94	-
	4	Withdrawal	4	4	4	4	4	4	4	4	4	4	3	3	3	4	4	4	3.81	0.4	1	0.1	1	-
	5	Relapse	4	4	4	4	4	4	3	4	3	4	3	3	3	4	4	4	3.69	0.48	1	0.13	0.75	-
	Occupational problem domain (3 sub-domains)
	6	Education/work problems	4	4	4	4	3	4	4	4	3	4	3	2	3	3	3	3	3.81	0.4	1	0.1	1
	7	Health management issues	4	4	4	4	4	4	4	4	4	4	3	3	3	4	4	3	3.75	0.45	1	0.12	0.94	-
	8	Rest and sleep problems	4	4	4	4	3	4	4	3	3	4	3	3	3	4	3	3	3.81	0.4	1	0.1	1
	Social problem domain (3 sub-domains)
	9	SNS-centered social network	4	4	4	4	4	4	4	4	4	4	3	3	3	4	4	4	3.44	0.63	0.88	0.18	0.71	-
	10	Social comparison	4	4	4	4	4	4	4	4	4	4	3	3	3	4	3	4	3.75	0.45	1	0.12	0.94	-
	11	Peer-phubbing	4	4	4	4	4	4	4	4	4	4	3	3	3	4	4	4	3.5	0.52	1	0.14	0.71	-
	Item																		3.69	0.53	0.94	0.19	0.88
	Mood modification sub-domain
	1	I use SNS for a change of mood.	4	4	4	4	4	4	4	4	4	4	3	1	3	4	4	3	3.63	0.81	0.88	0.22	0.94	-
	2	I use SNS to forget about troublesome matters.	4	4	4	4	4	4	4	4	4	4	3	3	3	4	4	3	3.75	0.45	1	0.12	0.94	-
	3	I use SNS to reduce depression and anxiety.	4	4	4	4	4	4	4	4	4	4	3	3	3	4	3	3	3.69	0.48	1	0.13	0.75	-
	4	I use SNS to feel calm and stable.	4	4	3	4	4	4	3	4	2	4	3	3	3	4	4	3	3.5	0.63	0.88	0.18	0.75	-
		Salience sub-domain
	5	I think about SNS even when I am not using it.	4	4	4	4	4	4	3	4	3	4	3	3	3	4	4	4	3.69	0.48	1	0.13	0.75	-
	6	I repeatedly think about things I saw on SNS.	4	4	4	4	4	4	4	4	4	4	3	3	3	4	4	4	3.81	0.4	1	0.1	1	-
	7	I find it difficult to resist the urge to use SNS.	4	4	4	4	4	4	4	4	4	4	3	3	3	4	4	4	3.81	0.4	1	0.1	1	-
	8	I frequently want to check SNS notifications while doing other tasks.	4	4	4	4	4	4	3	4	3	4	3	3	3	4	4	3	3.63	0.5	1	0.13	0.75	-
	Tolerance sub-domain
	9	No matter how much I use SNS, I feel it's not enough.	4	4	4	4	4	4	4	4	3	4	3	3	3	4	4	4	3.75	0.45	1	0.12	0.94	-
	10	I use SNS longer than I intend to.	4	4	4	4	4	4	4	4	4	4	3	3	3	4	4	4	3.81	0.4	1	0.1	1	-
	11	I tell myself to stop using SNS, but I keep doing it.	4	4	4	4	4	4	4	4	3	4	3	3	3	4	4	4	3.75	0.45	1	0.12	0.94	-
	12	Once I start using SNS, I can't stop.	4	4	4	4	4	4	4	4	4	4	3	3	3	4	4	4	3.81	0.4	1	0.1	1	-
	13	I spend more and more time on SNS.	4	4	4	4	4	3	3	4	3	4	3	3	3	4	3	3	3.5	0.52	1	0.14	0.71	Move to salience sub-domain
	Withdrawal sub-domain
	14	I feel anxious and restless when I reduce or stop using SNS.	4	4	4	4	4	4	4	4	3	4	3	3	3	4	4	4	3.75	0.45	1	0.12	0.94	-
	15	I feel irritated when I reduce or stop using SNS.	4	4	4	4	4	4	4	4	4	4	3	3	3	4	4	4	3.81	0.4	1	0.1	1	-
	16	I get headaches when I reduce or stop using SNS.	4	4	4	4	4	4	4	4	2	4	3	3	3	4	4	4	3.69	0.6	0.88	0.16	0.94	-
	17	My appetite increases or decreases when I reduce or stop using SNS.	4	4	4	4	4	4	4	4	2	4	3	3	3	4	4	4	3.69	0.6	0.88	0.16	0.94	-
	Relapse sub-domain
	18	I have tried to quit using SNS but find it difficult and end up using it again.	4	4	4	4	4	4	4	4	2	3	3	3	3	4	4	4	3.63	0.62	0.88	0.17	0.75	-
	19	When I quit SNS, I cannot resist the urge to use it again.	4	4	4	4	4	4	4	4	4	4	3	3	3	4	4	4	3.81	0.4	1	0.1	1	-
	20	After quitting SNS, I find it hard to suppress the desire to use it when I see others using it.	4	4	4	4	4	4	3	4	3	4	3	1	3	4	3	3	3.44	0.81	0.88	0.23	0.75	-
	Education/work problems sub-domain
	21	I sometimes miss important academic or work-related tasks because of using SNS.	4	4	4	4	3	4	4	4	4	4	3	2	4	4	4	4	3.75	0.58	0.88	0.15	1	-
	22	My academic performance or work productivity declines due to SNS usage.	4	4	4	4	3	4	4	4	4	4	3	2	4	4	4	4	3.75	0.58	0.88	0.15	1	-
	23	Frequent thoughts about SNS disrupt my academic or work activities.	4	4	4	4	4	4	4	4	4	4	3	2	4	4	4	4	3.81	0.54	0.88	0.14	1	-
	24	I don't have time for my studies or work because I spend too much time on SNS.	4	4	4	4	3	4	4	4	3	4	3	2	4	4	4	4	3.69	0.6	0.88	0.16	0.94	-
	Health management issues sub-domain
	25	My excessive SNS use hinders the formation of healthy habits.	4	4	4	4	3	4	4	4	2	4	3	3	4	4	4	4	3.69	0.6	0.88	0.16	0.94	-
	26	My excessive SNS use interferes with managing blurred vision and pain in my wrists/neck.	4	4	4	4	2	4	4	4	1	3	3	3	4	3	3	3	3.31	0.87	0.75	0.26	0.71	Removed
	27	I have missed exercises because of using SNS.	4	4	4	4	3	4	4	4	4	4	3	3	4	4	4	4	3.81	0.4	1	0.1	1	-
	28	I have hastily eaten meals due to using SNS.	4	4	4	4	3	4	4	4	4	4	3	3	4	4	3	4	3.75	0.45	1	0.12	0.94	-
	Rest and sleep problems sub-domain
	29	I lack sleep because I spend too much time on SNS.	4	4	4	4	4	4	4	4	4	4	3	3	4	4	4	4	3.88	0.34	1	0.09	1	-
	30	I go to bed later because of using SNS.	4	4	4	4	4	4	4	4	4	4	3	4	3	4	4	3	3.81	0.4	1	0.1	1	-
	31	My sleep patterns become irregular because of SNS.	4	4	4	4	4	4	4	4	4	4	3	4	3	4	4	4	3.88	0.34	1	0.09	1	-
	32	I lack relaxation time due to using SNS.	4	4	4	4	4	4	4	4	4	4	4	4	3	4	4	4	3.94	0.25	1	0.06	1	-
	33	I cannot rest my body and mind properly because of SNS.	4	4	4	4	4	4	4	4	4	4	4	4	3	3	3	4	3.81	0.4	1	0.1	1	-
	SNS-centered social networks sub-domain
	34	I meet people more through SNS than in real life.	4	4	4	4	4	3	4	4	4	4	3	2	2	4	4	3	3.56	0.73	0.75	0.2	0.75	Move to social participation sub-domain: I mainly connect with people through SNS rather than meeting them in person.
	35	I feel closer to my SNS friends than to my family or friends.	4	4	4	4	3	3	4	4	4	4	3	2	2	4	4	3	3.5	0.73	0.75	0.2	0.75	Move to social relationship sub-domain: I feel closer to the relationships I form through SNS than to those with my family and friends.
	36	I feel that my SNS friends understand me better than my family or friends do.	4	4	4	4	3	4	4	4	4	4	3	2	2	4	4	3	3.56	0.73	0.75	0.2	0.75	Move to social relationship sub-domain: I feel that the relationships I form through SNS understand me better than my family and friends do.
	Social comparison sub-domain
	37	I feel inferior when I see others' posts on SNS.	4	4	4	4	3	3	4	4	3	4	3	3	3	4	4	3	3.56	0.51	1	0.14	0.75	Move to health management problem sub-domain
	38	People on SNS seem happier than me.	4	4	3	4	3	3	4	4	3	4	3	3	3	4	4	3	3.5	0.52	1	0.14	0.71	Removed
	39	If my posts get few reactions, I wonder if what I posted wasn't good.	4	4	3	4	3	3	4	4	4	4	3	3	3	4	4	3	3.56	0.51	1	0.14	0.75	Move to health management problem sub-domain: I feel self-doubt when my posts receive few likes and comments.
	Peer phubbing sub-domain
	40	I have ignored what others were saying because I was using SNS.	4	4	4	4	3	3	4	4	3	4	3	3	4	4	4	4	3.69	0.48	1	0.13	0.75	Move to social relationship sub-domain
	41	I have lost important relationships due to being overly absorbed in SNS.	4	4	4	4	3	3	4	4	3	4	3	3	4	4	4	4	3.69	0.48	1	0.13	0.75	Move to social relationship sub-domain
	42	I spend less time with friends because of SNS usage.	4	4	3	4	3	3	3	4	2	4	3	3	4	4	4	4	3.5	0.63	0.88	0.18	0.75	Move to social participation sub-domain: I spend less time with my family and friends because of my SNS usage.
	43	My use of SNS causes conflicts with my friends.	4	4	4	4	3	3	4	4	2	4	3	3	2	4	4	4	3.5	0.73	0.75	0.2	0.75	Move to social relationship sub-domain: I have focused more on SNS than on the conversation when talking with my family and friends.
																								New item addition in social participation sub-domain: I spend less time and participate less frequently in various events, activities, and gatherings because of using SNS.

## Sheet: round3
	Domain / items		p1	p2	p3	p4	p5	p6	p7	p8	p9	p10	p11	p12	p13	p14	p15	p16	M	SD	CVR	Stability	Consensus
	Domain																		3.81	0.4	1	0.1	0.98
	Addiction domain (5 sub-domains)
	1	Mood modification	4	4	3	4	4	4	3	3	4	4	4	4	3	4	4	4	3.75	0.45	1	0.12	0.94
	2	Salience	4	4	3	4	4	4	3	4	4	4	4	4	3	4	4	4	3.81	0.4	1	0.1	1
	3	Tolerance	4	4	3	4	3	4	3	4	4	4	4	4	3	4	4	4	3.75	0.45	1	0.12	0.94
	4	Withdrawal	4	4	3	4	4	4	3	4	4	4	4	4	3	4	4	4	3.81	0.4	1	0.1	1
	5	Relapse	4	4	3	4	3	4	3	4	4	4	4	4	3	4	4	4	3.75	0.45	1	0.12	0.94
	Occupational problem domain (5 sub-domains)
	6	Education/work problems	4	4	4	4	4	4	3	4	4	4	4	4	3	4	4	4	3.88	0.34	1	0.09	1
	7	Health management issues	4	4	4	4	4	4	3	4	4	4	4	4	3	4	4	4	3.88	0.34	1	0.09	1
	8	Rest and sleep problems	4	4	4	4	4	4	3	4	4	4	4	4	3	4	4	4	3.88	0.34	1	0.09	1
	9	Social relationship issues	4	4	4	4	3	4	3	4	4	4	3	4	3	4	4	4	3.75	0.45	1	0.12	0.94
	10	Social participation issues	4	4	4	4	4	4	3	4	4	4	3	4	3	4	4	4	3.81	0.4	1	0.1	1
	Item																		3.83	0.38	0.99	0.1	0.97
	Mood modification sub-domain
	1	I use SNS for a change of mood.	4	4	3	4	4	4	4	3	4	4	4	4	3	4	4	4	3.81	0.4	1	0.1	1
	2	I use SNS to forget about troublesome matters.	4	4	3	4	4	4	4	3	4	4	4	4	3	4	4	4	3.81	0.4	1	0.1	1
	3	I use SNS to reduce depression and anxiety.	4	4	3	4	4	4	4	3	4	4	4	4	3	3	4	4	3.75	0.45	1	0.12	0.94
	4	I use SNS to feel calm and stable.	4	4	3	4	3	4	4	3	3	4	4	4	3	3	3	4	3.56	0.51	1	0.14	0.75
	Salience sub-domain
	5	I think about SNS even when I am not using it.	4	4	3	4	3	4	4	4	4	3	4	4	3	4	4	4	3.75	0.45	1	0.12	0.94
	6	I repeatedly think about things I saw on SNS.	4	4	3	4	4	4	4	4	4	4	4	4	3	4	4	4	3.88	0.34	1	0.09	1
	7	I find it difficult to resist the urge to use SNS.	4	4	3	4	4	4	4	3	4	4	3	4	3	4	4	4	3.75	0.45	1	0.12	0.94
	8	I frequently want to check SNS notifications while doing other tasks.	4	4	3	4	4	4	4	4	4	3	4	4	3	4	4	4	3.81	0.4	1	0.1	1
	9	I spend more and more time on SNS.	4	4	3	4	4	4	4	4	4	4	4	4	3	4	4	4	3.88	0.34	1	0.09	1
	Tolerance sub-domain
	10	No matter how much I use SNS, I feel it's not enough.	4	4	3	4	3	4	4	4	4	4	4	4	3	3	4	4	3.75	0.45	1	0.12	0.94
	11	I use SNS longer than I intend to.	4	4	3	4	4	4	4	3	4	4	4	4	3	4	4	4	3.81	0.4	1	0.1	1
	12	I tell myself to stop using SNS, but I keep doing it.	4	4	3	4	4	4	4	4	4	4	4	4	3	4	4	4	3.88	0.34	1	0.09	1
	13	Once I start using SNS, I can't stop.	4	4	3	4	4	4	4	4	4	4	4	4	3	4	4	4	3.88	0.34	1	0.09	1
	Withdrawal sub-domain
	14	I feel anxious and restless when I reduce or stop using SNS.	4	4	3	4	3	4	4	4	4	4	3	4	4	4	4	4	3.81	0.4	1	0.1	1
	15	I feel irritated when I reduce or stop using SNS.	4	4	3	4	4	4	4	4	4	4	3	4	3	4	4	4	3.81	0.4	1	0.1	1
	16	I get headaches when I reduce or stop using SNS.	4	4	3	4	2	4	4	4	4	4	3	4	3	4	4	4	3.69	0.6	0.88	0.16	0.94
	17	My appetite increases or decreases when I reduce or stop using SNS.	4	4	3	4	2	4	4	3	4	4	3	4	3	4	4	4	3.63	0.62	0.88	0.17	0.75
	Relapse sub-domain
	18	I have tried to quit using SNS but find it difficult and end up using it again.	4	4	3	4	4	4	4	4	4	4	4	4	3	4	4	3	3.81	0.4	1	0.1	1
	19	When I quit SNS, I cannot resist the urge to use it again.	4	4	3	4	4	4	4	4	4	4	3	4	3	4	4	3	3.75	0.45	1	0.12	0.94
	20	After quitting SNS, I find it hard to suppress the desire to use it when I see others using it.	4	4	3	4	3	4	4	3	4	4	4	4	3	4	4	3	3.69	0.48	1	0.13	0.75
	Education/work problems sub-domain
	21	I sometimes miss important academic or work-related tasks because of using SNS.	4	4	4	4	4	4	4	4	4	4	4	4	3	4	4	4	3.94	0.25	1	0.06	1
	22	My academic performance or work productivity declines due to SNS usage.	4	4	4	4	4	4	4	4	4	4	4	4	3	4	3	4	3.88	0.34	1	0.09	1
	23	Frequent thoughts about SNS disrupt my academic or work activities.	4	4	4	4	4	4	4	4	4	4	4	4	3	4	4	4	3.94	0.25	1	0.06	1
	24	I don't have time for my studies or work because I spend too much time on SNS.	4	4	4	4	4	4	4	4	4	4	4	4	3	4	4	3	3.88	0.34	1	0.09	1
	Health management issues sub-domain
	25	My excessive SNS use hinders the formation of healthy habits.	4	4	4	4	4	4	4	4	4	4	3	4	3	4	3	4	3.81	0.4	1	0.1	1
	26	I have missed exercises because of using SNS.	4	4	4	4	4	4	4	4	4	4	4	4	3	4	3	4	3.88	0.34	1	0.09	1
	27	I have hastily eaten meals due to using SNS.	4	4	4	4	4	4	4	4	4	3	4	4	3	4	3	4	3.81	0.4	1	0.1	1
	28	I feel inferior when I see others' posts on SNS.	4	4	4	4	4	4	4	4	4	4	4	4	3	4	4	4	3.94	0.25	1	0.06	1
	29	If my posts get few reactions, I wonder if what I posted wasn't good.	4	4	4	4	4	4	4	3	4	4	4	4	3	4	4	4	3.88	0.34	1	0.09	1
	Rest and sleep problems sub-domain
	30	I lack sleep because I spend too much time on SNS.	4	4	4	4	4	4	4	4	4	4	4	4	3	4	4	3	3.88	0.34	1	0.09	1
	31	I go to bed later because of using SNS.	4	4	4	4	4	4	4	4	4	4	3	4	3	4	4	3	3.81	0.4	1	0.1	1
	32	My sleep patterns become irregular because of SNS.	4	4	4	4	4	4	4	4	4	4	3	4	3	4	4	4	3.88	0.34	1	0.09	1
	33	I lack relaxation time due to using SNS.	4	4	4	4	4	4	4	4	4	4	4	4	3	4	4	4	3.94	0.25	1	0.06	1
	34	I cannot rest my body and mind properly because of SNS.	4	4	4	4	4	4	4	4	4	4	4	4	3	3	3	4	3.81	0.4	1	0.1	1
	Social relationship issues sub-domain
	35	I have ignored what others were saying because I was using SNS.	4	4	4	4	4	4	4	4	4	4	4	4	3	4	4	3	3.88	0.34	1	0.09	1
	36	I have lost important relationships due to being overly absorbed in SNS.	4	4	4	4	4	4	4	4	4	4	4	4	3	4	4	3	3.94	0.25	1	0.06	1
	37	My use of SNS causes conflicts with my friends.	4	4	4	4	4	4	4	4	4	4	4	4	3	4	4	4	3.88	0.34	1	0.09	1
	38	I feel closer to my SNS friends than to my family or friends.	4	4	4	4	4	4	4	4	4	4	4	4	3	4	4	4	3.88	0.34	1	0.09	1
	39	I feel that my SNS friends understand me better than my family or friends do.	4	4	4	4	4	4	4	4	4	4	3	4	3	4	4	4	3.94	0.25	1	0.06	1
	Social participation issues sub-domain
	40	I meet people more through SNS than in real life.	4	4	4	4	4	4	4	4	4	4	3	4	3	4	4	4	3.88	0.34	1	0.09	1
	41	I spend less time with friends because of SNS usage.	4	4	4	4	4	4	4	4	4	4	4	4	3	4	4	4	3.94	0.25	1	0.06	1
	42	I spend less time and participate less frequently in various events, activities, and gatherings because of using SNS.	4	4	4	4	4	4	4	4	4	4	4	4	3	4	4	3	3.88	0.34	1	0.09	1
